# Supplementary material for: Variability on particulate matter and meteorology dataset during the hazy period in eastern region of Peninsular Malaysia
Source: Data Brief. 2020 Feb 1;29:105210. doi: 10.1016/j.dib.2020.105210 (PMC7013119; doi:10.1016/j.dib.2020.105210)
Supplement: Multimedia component 1 [file mmc1.xml]

<?xml version="1.0" encoding="utf-8" standalone="no"?>
<data>
  <datasets>
    <author>kukausar@umt.edu.my;kukausar@gmail.com</author>
    <type>1</type>
    <dataset>
      <name>Variability on particulate matter and meteorology dataset during the hazy period in Eastern region of Peninsular Malaysia</name>
      <caption />
      <description>This paper provides detail on sequence analysis of hazy days based on eight monitoring stations from three states (Kelantan, Terengganu and Pahang) in the eastern region of Peninsular Malaysia. The dataset comprises of 1,502 daily mean hazy days that had been measured for a decade. The meteorology data namely wind speed, wind direction, air temperature, relative humidity and particulate matter (PM10) were used to comprehend the variability, and the relationship existed amongst variables. The fin</description>
      <filetype>
        <name />
      </filetype>
      <filesize />
      <source>0</source>
      <sourcename>Original Data</sourcename>
      <access>
        <type>1</type>
        <name>Data available in data repository</name>
        <reponame>Mendeley Data</reponame>
        <PersistentId>10.17632/2vc52kd5rg.1</PersistentId>
        <deeplinkurl>http://dx.doi.org/10.17632/2vc52kd5rg.1</deeplinkurl>
      </access>
    </dataset>
  </datasets>
</data>
